# Supplementary material for: Multiple genotypes of Echovirus 11 circulated in mainland China between 1994 and 2017
Source: Sci Rep. 2019 Jul 22;9:10583. doi: 10.1038/s41598-019-46870-w (PMC6646367; doi:10.1038/s41598-019-46870-w)
Supplement: Supplementary file 3 — Supplementary legends [file 41598_2019_46870_MOESM3_ESM.xlsx]

## Sheet: 表格整理
Multiple genotypes of Echovirus 11 circulated in mainland China between 1994 and 2017
Jie Li1,2, Dongmei Yan1,2, Li Chen4, Yong Zhang1,2, Yang Song1, Shuangli Zhu1, Tianjiao Ji1
Weimin Zhou2, Fangrong Gan2, Xianjun Wang5, Mei Hong6, Luyuan Guan7, Yong Shi8,
Guizhen Wu2*, Wenbo Xu1,3*
Supplementary Table S2. 359 E-11 isolates obtained outside of mainland China.
Continent	Sequence isolates	Country (number of isolates)	Associated dissease	（sub）genotype (year)
North America	31	USA (30)	Unknown	A5 (1972,1974,1977)
				B (1953,Gregory)
				D1(1963, silva)
		Dominican Republic (1)		D2 (1973)
				D4 (1970,1979,1981,1983-1984,1986-1987,1991-1993,1995,1999,2001)
				D5 (2000)
Oceania	6	Australia (4)	unknown	D4(1998)
				D5 (2000,2003,2005)
		Guinea (2)	AFP	E (2014)
Africa	47	Tunisia (21)	AFP	A4 (1997,1999)
		Democratic Republic of Congo (1)	Sewage	C3 (2008,2013)
		Algeria (6)	Healthy	C4 (1987,2009)
		Libya (2)	Meningitis	D3 (1994)
		Central African Republic(1)	Unknown	D4 (1991,1992,1994-1996)
		Madagascar (12)		D5 (1994,1998,2005,2010)
		Mauritania (1)		E (1992)
		Niger (2)		F (2014)
		Sourth Africa(1)
South America	5	Peru (2)	Unknown	C2 (1991,1992,1995,1998)
		Argentina (1)
		Paraguay (1)
		Colombia (1)
Europe	148	Russia (107)	AFP	A5 (2007-2009)
		Netherlands (15)	fatal infection	C2 (1982)
		France (14)	Febrile illness	C3 (2009,2011-2012)
		Hungary (5)	Hemiparesis	C4 (2010)
		Finland (1)	Healthy	D4 (1986-1991)
		Germany (1)	Meningitis	D5 (1999-2000,2002,2005,2007-2014)
		Italy (1)	Multisystem haemorrhagic disease	E (2008-2012)
		Poland (2)	Sewage
		Romania (1)	Immune deficit patient
		Slovakia(1)	Uveitis
			Diabetic children
			Unknown
Asia	122	India (55)	AFP	C2 (2000,2008-2009)
		Israel (25)	chronically infected immunodeficient patient(25)	C3 (1998,2007-2009)
		Japan (36)	diarrhea	C4 (1998)
		Iraq (1)	Sewage	D2 (1999)
		Bangladesh (1)	Unknown	D3 (1997,1999)
		Kuwait (2)		D4 (1992-1993,1995-1999)
		Oman (2)		D5 (1999,2013-2014)
				E (2000,2007-2010)
